# Supplementary material for: Communicable Disease Surveillance in South Africa and LMICs: A Systematic Review of Systems, Challenges, and Integration with Environmental Health
Source: Trop Med Infect Dis. 2025 Nov 3;10(11):314. doi: 10.3390/tropicalmed10110314 (PMC12656745; doi:10.3390/tropicalmed10110314)
Supplement: Supplementary file 1 [file tropicalmed-10-00314-s001.zip]

Archive with 1 entries (1 files):
- tropicalmed-3939376-supplementary.pdf
